# Supplementary material for: Finding combinatorial histone code by semi-supervised biclustering
Source: BMC Genomics. 2012 Jul 3;13:301. doi: 10.1186/1471-2164-13-301 (PMC3443427; doi:10.1186/1471-2164-13-301)
Supplement: Additional file 5 — Figure S2. Pseudo code for the semi-supervised CoSBI algorithm. [file 1471-2164-13-301-S5.xls]

## Sheet: Table caption
Table S7. Gene ontology term enrichment among genes located near two classes of enhancers in ES cells. GO biological process terms were examined using the GREAT software. Terms with a FDR value of 0.05 or less by both binomial and hypergeometric tests were reported.

## Sheet: Class I enhancers
Term Name	Term ID	Binom FDR Q-Val	Hyper FDR Q-Val
homeostasis of number of cells within a tissue	GO:0048873	0.0105723	0.0314349
glial cell differentiation	GO:0010001	0.0163433	1.0669e-05
negative regulation of cell motility	GO:2000146	0.024216	0.0250869
negative regulation of cell migration	GO:0030336	0.028926	0.0464567

## Sheet: Class II enhancers
Term Name	Term ID	Binom FDR Q-Val	Hyper FDR Q-Val
neural tube development	GO:0021915	3.95562e-06	2.26806e-06
stem cell differentiation	GO:0048863	4.57629e-06	0.00325948
morphogenesis of embryonic epithelium	GO:0016331	8.75392e-06	1.16451e-06
anterior/posterior pattern specification	GO:0009952	1.18184e-05	0.000206764
limbic system development	GO:0021761	0.000106378	2.12544e-05
regulation of stem cell proliferation	GO:0072091	0.000492605	0.00242597
stem cell development	GO:0048864	0.000696266	0.0118071
stem cell maintenance	GO:0019827	0.00101344	0.0197157
diencephalon development	GO:0021536	0.00128201	2.84353e-05
regulation of histone methylation	GO:0031060	0.00148924	0.0205365
pituitary gland development	GO:0021983	0.00159889	2.09564e-05
cardiac septum development	GO:0003279	0.00221437	0.000144413
ventricular septum development	GO:0003281	0.00276312	0.000578683
neuron fate commitment	GO:0048663	0.0081305	0.000139185
positive regulation of cell cycle	GO:0045787	0.00877145	0.0392715
lens development in camera-type eye	GO:0002088	0.00958058	0.000658098
cell-cell signaling involved in cell fate commitment	GO:0045168	0.0103741	0.000219007
regulation of organ growth	GO:0046620	0.0142062	0.000106025
hippocampus development	GO:0021766	0.0146323	0.0355613
branching morphogenesis of a nerve	GO:0048755	0.0171404	0.00242597
cell differentiation in spinal cord	GO:0021515	0.0215995	0.0256936
blastoderm segmentation	GO:0007350	0.0224378	0.039294
regulation of stem cell differentiation	GO:2000736	0.0227596	0.00540906
positive regulation of hormone secretion	GO:0046887	0.0238444	0.0404516
positive regulation of cardiac muscle cell proliferation	GO:0060045	0.0240367	0.000411078
hemopoietic progenitor cell differentiation	GO:0002244	0.0247092	0.00467516
central nervous system neuron development	GO:0021954	0.0259203	0.00201686
developmental induction	GO:0031128	0.02913	0.000833781
regulation of Rap GTPase activity	GO:0032317	0.0307107	0.00368169
regulation of fibroblast growth factor receptor signaling pathway	GO:0040036	0.030683	0.000448716
ventricular zone neuroblast division	GO:0021847	0.0317727	0.0170291
negative regulation of phosphorylation	GO:0042326	0.0337086	0.00954669
negative regulation of oligodendrocyte differentiation	GO:0048715	0.0358712	0.00114976
spleen development	GO:0048536	0.0375115	0.0215394
regulation of fat cell differentiation	GO:0045598	0.0394228	0.00591685
negative regulation of B cell differentiation	GO:0045578	0.0397288	0.00865685
cellular response to lipid	GO:0071396	0.0402976	0.00192198
negative regulation of glial cell differentiation	GO:0045686	0.0409464	0.0125549
response to nicotine	GO:0035094	0.0413159	0.0431769
negative regulation of gliogenesis	GO:0014014	0.0470695	0.0157143
